# Supplementary material for: Feasibility of local anesthesia for full-endoscopic spine surgery: A retrospective cohort study of body weight-based thresholds
Source: PLoS One. 2026 May 29;21(5):e0349672. doi: 10.1371/journal.pone.0349672 (PMC13221022; doi:10.1371/journal.pone.0349672)
Supplement: S1 data — Minimal underlying dataset. This excel file contains the anonymized raw clinical data used for the analysis in this study. (XLSX) [file pone.0349672.s001.xlsx]

## Sheet: data
age	sex	surgery	weight	LA limitation	LA limitation age ajusted	side	level	ASA	time	blood loss	LA	DM	HT	COPD	cHF	function	mFI5	frail
76	1	0	57.2	40.04	28.6	1	0	3	58	5	23	0	0	1	0	1	2	1
40	1	0	70.6	49.42	49.42	1	0	2	46	5	22	0	0	0	0	0	0	0
73	0	0	67	46.9	33.5	1	0	2	63	2	22	0	1	0	1	0	2	1
68	1	0	73	51.1	36.5	0	0	2	56	0	20	1	0	1	1	0	3	1
76	0	0	58	40.6	29	0	0	3	62	2	7	0	1	0	1	0	2	1
74	0	2	85.7	59.99	59.99	0	0	2	76	10	21	0	1	0	0	0	1	0
68	1	0	64.8	45.36	45.36	1	1	2	88	2	22	0	1	0	0	0	1	0
92	0	0	54.8	38.36	38.36	1	1	3	100	5	22	1	0	0	0	0	1	0
79	0	0	65.5	45.85	45.85	1	1	3	85	10	23.5	0	1	0	0	0	1	0
53	0	0	85.7	59.99	59.99	1	1	2	98	30	19	0	0	0	0	0	0	0
52	0	0	66.4	46.48	46.48	1	1	2	62	5	23	0	0	0	0	0	0	0
86	1	2	42.9	30.03	30.03	1	1	3	81	2	21	0	0	1	0	0	1	0
76	1	0	57.2	40.04	28.6	0	1	3	91	5	19	0	0	1	0	1	2	1
71	1	0	55.5	38.85	38.85	0	1	3	58	5	18	0	0	0	0	0	0	0
66	0	0	72.7	50.89	50.89	0	1	1	53	3	18	0	0	0	0	0	0	0
74	0	0	57.2	40.04	28.6	0	1	2	74	5	22	1	1	0	0	0	2	1
65	0	0	72.7	50.89	50.89	0	1	2	78	2	23	0	0	0	0	0	0	0
88	1	2	42.7	29.89	21.35	0	1	3	62	5	21	1	1	0	0	0	2	1
67	0	2	86.7	60.69	60.69	0	1	2	101	5	28	0	1	0	0	0	1	0
62	1	0	57.8	40.46	40.46	1	2	2	47	5	24	0	0	0	0	0	0	0
91	1	0	58	40.6	29	1	2	2	63	2	21	1	1	0	0	0	2	1
20	1	0	48.6	34.02	34.02	1	2	1	99	10	24	0	0	0	0	0	0	0
58	1	0	70.4	49.28	49.28	1	2	2	54	5	22	0	0	0	0	0	0	0
89	1	0	48	33.6	33.6	1	2	3	92	2	24	0	1	0	0	0	1	0
33	0	0	65.6	45.92	45.92	1	2	1	66	5	20	0	0	0	0	0	0	0
37	0	0	72.8	50.96	50.96	1	2	1	80	5	22	0	0	0	0	0	0	0
48	0	0	60.1	42.07	42.07	1	2	2	99	10	24	0	0	0	0	0	0	0
49	0	0	80.2	56.14	56.14	1	2	2	85	5	32	0	0	0	0	0	0	0
81	0	0	65.2	45.64	45.64	1	2	3	86	5	21	1	0	0	0	0	1	0
49	0	0	78.9	55.23	55.23	1	2	2	89	10	21	0	0	0	0	0	0	0
45	0	0	75.7	52.99	52.99	1	2	1	86	5	20	0	0	0	0	0	0	0
62	0	0	85.2	59.64	59.64	1	2	3	76	2	20	0	1	0	0	0	1	0
44	1	1	65.5	45.85	45.85	1	2	1	110	5	23	0	0	0	0	0	0	0
76	0	2	78.2	54.74	39.1	1	2	2	77	0	20	0	1	0	1	0	2	1
83	1	0	55.1	38.57	38.57	0	2	3	96	5	12	0	0	0	0	0	0	0
57	1	0	64	44.8	32	0	2	2	76	5	25	1	1	0	1	0	3	1
76	1	0	57.2	40.04	28.6	0	2	3	95	0	27	0	0	1	0	1	2	1
71	1	0	42.9	30.03	30.03	0	2	2	94	0	25	0	0	0	0	0	0	0
43	1	0	71.7	50.19	50.19	0	2	1	60	2	26.5	0	0	0	0	0	0	0
64	0	0	64.9	45.43	45.43	0	2	2	58	0	22	0	0	0	0	0	0	0
66	0	0	72.7	50.89	50.89	0	2	2	77	5	17	0	1	0	0	0	1	0
60	0	0	80.6	56.42	56.42	0	2	2	90	5	21	1	0	0	0	0	1	0
67	0	0	72.8	50.96	36.4	0	2	2	62	5	20	1	0	0	1	0	2	1
76	0	0	58.3	40.81	29.15	0	2	2	101	10	23	1	1	0	0	0	2	1
68	0	0	60	42	30	0	2	3	87	0	21	1	1	0	1	0	3	1
21	0	0	62.3	43.61	43.61	0	2	1	76	3	22	0	0	0	0	0	0	0
43	0	0	92.1	64.47	64.47	0	2	1	94	2	22	0	0	0	0	0	0	0
85	0	0	69.3	48.51	34.65	0	2	3	101	2	24	0	1	0	1	0	2	1
69	0	0	76.8	53.76	53.76	0	2	2	70	2	20	1	0	0	0	0	1	0
20	0	0	75.9	53.13	53.13	0	2	1	107	2	20	0	0	0	0	0	0	0
67	1	1	64.8	45.36	45.36	0	2	2	98	5	21	0	1	0	0	0	1	0
56	0	1	58.8	41.16	41.16	0	2	2	122	0	26	0	0	0	0	0	0	0
69	1	2	53.3	37.31	37.31	0	2	3	75	0	21	0	1	0	0	0	1	0
80	1	2	62.7	43.89	43.89	0	2	3	77	10	21	0	1	0	0	0	1	0
67	1	2	69.5	48.65	34.75	0	2	3	71	2	21	1	1	0	1	0	3	1
75	0	2	83.6	58.52	58.52	0	2	2	104	0	22	0	0	0	0	0	0	0
79	0	2	88.8	62.16	44.4	0	2	3	80	10	20	0	1	0	1	0	2	1
33	1	0	48.9	34.23	34.23	1	3	1	63	5	22	0	0	0	0	0	0	0
77	1	0	55.6	38.92	38.92	1	3	2	87	0	22	0	0	0	0	0	0	0
73	1	0	46.2	32.34	32.34	1	3	2	70	3	23	0	1	0	0	0	1	0
38	1	0	55.1	38.57	38.57	1	3	1	90	0	26	0	0	0	0	0	0	0
59	1	0	65.4	45.78	45.78	1	3	2	64	5	10	0	0	0	0	0	0	0
44	1	0	62	43.4	43.4	1	3	1	54	1	21	0	0	0	0	0	0	0
44	1	0	76.6	53.62	53.62	1	3	1	105	5	25	0	0	0	0	0	0	0
49	1	0	61.2	42.84	42.84	1	3	2	106	2	28	0	0	0	0	0	0	0
53	0	0	66.4	46.48	46.48	1	3	2	90	5	21	0	0	0	0	0	0	0
85	0	0	67	46.9	33.5	1	3	3	75	0	21	1	1	0	0	0	2	1
87	0	0	61.4	42.98	30.7	1	3	2	90	5	22	1	1	0	0	0	2	1
58	0	0	91.8	64.26	64.26	1	3	3	56	1	20	0	1	0	0	0	1	0
26	0	0	90.4	63.28	63.28	1	3	1	79	5	20	0	0	0	0	0	0	0
32	0	0	64	44.8	44.8	1	3	1	65	0	7	0	0	0	0	0	0	0
55	0	0	81.9	57.33	57.33	1	3	2	103	5	26.3	0	0	0	0	0	0	0
70	1	1	71.5	50.05	50.05	1	3	2	148	5	25	0	0	0	0	0	0	0
71	1	1	54.3	38.01	38.01	1	3	2	102	10	22	0	1	0	0	0	1	0
77	0	1	49.4	34.58	34.58	1	3	2	101	5	20	0	0	0	0	0	0	0
46	0	1	81.9	57.33	57.33	1	3	2	98	5	21	0	0	0	0	0	0	0
32	0	1	80.2	56.14	56.14	1	3	1	83	5	28	0	0	0	0	0	0	0
81	0	1	61	42.7	42.7	1	3	2	66	0	22	0	0	0	0	0	0	0
75	0	1	82.6	57.82	41.3	1	3	2	110	2	24	1	1	0	0	0	2	1
56	0	1	77.2	54.04	54.04	1	3	2	103	10	21	0	0	0	0	0	0	0
66	1	2	63.3	44.31	44.31	1	3	2	93	5	21	0	0	0	0	0	0	0
62	1	2	47.8	33.46	33.46	1	3	2	74	5	21	0	0	0	0	0	0	0
76	0	2	78.2	54.74	39.1	1	3	2	73	5	23	0	1	0	1	0	2	1
46	1	0	54.7	38.29	38.29	0	3	3	54	5	24	0	0	0	0	0	0	0
67	1	0	52.9	37.03	37.03	0	3	1	82	10	20	0	0	0	0	0	0	0
88	1	0	42.7	29.89	21.35	0	3	3	77	5	25	1	1	0	0	0	2	1
53	1	0	81.3	56.91	56.91	0	3	2	117	3	34.8	0	0	0	0	0	0	0
49	0	0	91.6	64.12	64.12	0	3	2	115	5	18	0	0	0	0	0	0	0
47	0	0	70	49	49	0	3	2	75	0	20	0	0	0	0	0	0	0
23	0	0	94.3	66.01	66.01	0	3	1	86	5	28	0	0	0	0	0	0	0
68	0	0	76.4	53.48	38.2	0	3	2	86	0	19	1	1	0	0	0	2	1
39	0	0	84.3	59.01	42.15	0	3	2	103	10	24	0	1	0	1	0	2	1
39	0	0	84.3	59.01	59.01	0	3	1	103	10	24	0	0	0	0	0	0	0
54	0	0	66	46.2	46.2	0	3	2	52	0	24.5	0	0	0	0	0	0	0
42	0	0	65.1	45.57	45.57	0	3	1	82	5	12	0	0	0	0	0	0	0
65	1	1	53	37.1	37.1	0	3	1	77	3	22	0	1	0	0	0	1	0
76	1	1	57.6	40.32	40.32	0	3	2	65	10	20	0	1	0	0	0	1	0
67	1	1	64.8	45.36	45.36	0	3	2	87	5	21	0	1	0	0	0	1	0
19	0	1	84.8	59.36	59.36	0	3	1	153	10	29	0	0	0	0	0	0	0
81	0	1	53.5	37.45	26.75	0	3	3	105	0	29	1	0	0	1	0	2	1
75	0	1	83.6	58.52	58.52	0	3	2	95	5	22	0	0	0	0	0	0	0
79	0	1	88.8	62.16	44.4	0	3	3	84	2	20	0	1	0	1	0	2	1
89	1	2	42.7	29.89	29.89	0	3	3	34	0	20	0	1	0	0	0	1	0
67	1	2	69.5	48.65	34.75	0	3	3	95	2	21	1	1	0	1	0	3	1
83	0	2	68	47.6	47.6	0	3	2	97	5	25	1	0	0	0	0	1	0
68	0	2	76.4	53.48	38.2	0	3	2	109	5	21	1	1	0	0	0	2	1
72	0	2	64.7	45.29	45.29	0	3	2	85	10	18	0	0	0	0	0	0	0
52	0	2	66.5	46.55	46.55	0	3	2	109	20	22	0	0	0	0	0	0	0
